# Supplementary material for: Maternal Fructose Intake Exacerbates Cardiac Remodeling in Offspring with Ventricular Pressure Overload
Source: Nutrients. 2021 Sep 18;13(9):3267. doi: 10.3390/nu13093267 (PMC8467570; doi:10.3390/nu13093267)
Supplement: Supplementary file 1 [file nutrients-13-03267-s001.zip]

Archive with 1 entries (1 files):
- nutrients-1367547-supplementary.xlsx
