# Supplementary material for: Maternal Fructose Intake Exacerbates Cardiac Remodeling in Offspring with Ventricular Pressure Overload
Source: Nutrients. 2021 Sep 18;13(9):3267. doi: 10.3390/nu13093267 (PMC8467570; doi:10.3390/nu13093267)
Supplement: Supplementary file 1 [file nutrients-13-03267-s001.zip › nutrients-1367547-supplementary.xlsx]

## Sheet: Sheet1
gene_id	gene	description	locus	sample_1	sample_2	value_1	value_2	ratio(MFE/NC)	log2(ratio)	p_value	q_value	significant
ENSRNOG00000001736	Bdh1	D-beta-hydroxybutyrate dehydrogenase, mitochondrial [Source:UniProtKB/Swiss-Prot;Acc:P29147]	11:71130560-71165695	MFE	NC	25.8152	8.91424	2.89595	1.53404	5e-05	0.0317781	yes
ENSRNOG00000002916	Car4	Carbonic anhydrase 4 [Source:UniProtKB/Swiss-Prot;Acc:P48284]	10:73229210-73237707	MFE	NC	23.6487	9.27777	2.54896	1.34991	5e-05	0.0317781	yes
ENSRNOG00000015972	F1M737_RAT	Anoctamin [Source:UniProtKB/TrEMBL;Acc:F1M3M3]	1:101320709-101394418	MFE	NC	8.37124	1.93948	4.31623	2.10977	5e-05	0.0317781	yes
ENSRNOG00000012067	Fam111a	uncharacterized protein LOC499322 [Source:RefSeq peptide;Acc:NP_001102633]	1:215581409-215597220	MFE	NC	102.432	0.495395	206.768	7.69187	5e-05	0.0317781	yes
ENSRNOG00000008423	Gpr22	probable G-protein coupled receptor 22 [Source:RefSeq peptide;Acc:NP_001100192]	6:49574825-49843265	MFE	NC	9.14639	39.7894	0.22987	-2.12111	5e-05	0.0317781	yes
ENSRNOG00000019050	Ifit1	interferon-induced protein with tetratricopeptide repeats 1-like protein [Source:RefSeq peptide;Acc:NP_064481]	1:238609168-238610557	MFE	NC	5.28074	0.001	5280.74	12.3665	5e-05	0.0317781	yes
ENSRNOG00000002848	Maoa	amine oxidase [Source:RefSeq peptide;Acc:NP_387502]	X:17678559-17745911	MFE	NC	94.4003	27.0132	3.4946	1.80513	5e-05	0.0317781	yes
ENSRNOG00000001963	Mx2	interferon-induced GTP-binding protein Mx2 [Source:RefSeq peptide;Acc:NP_599177]	11:37548832-37572714	MFE	NC	7.92628	2.94849	2.68825	1.42667	5e-05	0.0317781	yes
ENSRNOG00000006660	Ndufa10	-	6:62280336-62282264	MFE	NC	5.28669	19.3279	0.273526	-1.87025	5e-05	0.0317781	yes
ENSRNOG00000008176	Nppa<sup>em1Mcwi</sup>	Natriuretic peptides A Atrial natriuretic factor Auriculin-B Auriculin-A Atriopeptin-1 Atriopeptin-2 Atriopeptin-3 [Source:UniProtKB/Swiss-Prot;Acc:P01161]	5:165074517-165075827	MFE	NC	122.349	19.0216	6.43211	2.68529	5e-05	0.0317781	yes
ENSRNOG00000009768	Npy	Pro-neuropeptide Y Neuropeptide Y C-flanking peptide of NPY [Source:UniProtKB/Swiss-Prot;Acc:P07808]	4:78038012-78045187	MFE	NC	74.9825	22.5132	3.3306	1.73578	5e-05	0.0317781	yes
ENSRNOG00000000281	Prodh	proline dehydrogenase, mitochondrial [Source:RefSeq peptide;Acc:NP_001129250]	11:84905059-84922229	MFE	NC	0.969471	4.63738	0.209056	-2.25804	5e-05	0.0317781	yes
ENSRNOG00000030077	Q6TXJ5_RAT	-	4:19819682-19864247	MFE	NC	1.50069	8.28098	0.181221	-2.46418	5e-05	0.0317781	yes
ENSRNOG00000031167	Q7TP44_RAT	Ab2-390; Uncharacterized protein [Source:UniProtKB/TrEMBL;Acc:Q7TP44]	3:142452292-142481128	MFE	NC	2.38161	0.001	2381.61	11.2177	5e-05	0.0317781	yes
ENSRNOG00000003537	Spta1	spectrin alpha chain, erythrocyte [Source:RefSeq peptide;Acc:NP_001011908]	13:89951923-90028582	MFE	NC	5.81646	1.31945	4.40825	2.1402	5e-05	0.0317781	yes
ENSRNOG00000029980	Zbtb16	zinc finger and BTB domain-containing protein 16 [Source:RefSeq peptide;Acc:NP_001013199]	8:51931504-52094813	MFE	NC	1.09341	4.97471	0.219794	-2.18578	5e-05	0.0317781	yes
ENSRNOG00000029912	2013-09-05	septin-5 [Source:RefSeq peptide;Acc:NP_446383]	11:84361566-84370971	MFE	NC	1.93118	0.393633	4.90604	2.29456	0.00485	0.896721	no
ENSRNOG00000036314	-	-	10:79683965-79684061	MFE	NC	0.001	41.5548	2.40646e-05	-15.3427	0.00865	0.988335	no
ENSRNOG00000041202	-	-	3:143237709-143237785	MFE	NC	0.001	139.769	7.15466e-06	-17.0927	0.00865	0.988335	no
ENSRNOG00000041281	-	-	8:91064993-91065087	MFE	NC	0.001	66.9267	1.49417e-05	-16.0303	0.00865	0.988335	no
ENSRNOG00000041331	-	-	3:54277699-54277790	MFE	NC	0.001	46.0967	2.16935e-05	-15.4924	0.00865	0.988335	no
ENSRNOG00000041394	-	-	14:16910294-16910381	MFE	NC	0.001	91.3123	1.09514e-05	-16.4785	0.00865	0.988335	no
ENSRNOG00000041459	-	-	15:20101491-20101578	MFE	NC	0.001	92.6939	1.07882e-05	-16.5002	0.00865	0.988335	no
ENSRNOG00000041475	-	-	4:151173088-151173150	MFE	NC	0.001	277.774	3.60005e-06	-18.0836	0.00865	0.988335	no
ENSRNOG00000041591	-	-	1:152022226-152022320	MFE	NC	0.001	35.388	2.82582e-05	-15.111	0.00865	0.988335	no
ENSRNOG00000041965	-	-	4:35606268-35606346	MFE	NC	0.001	60.1152	1.66347e-05	-15.8754	0.00865	0.988335	no
ENSRNOG00000043823	-	-	12:14634242-14664168	MFE	NC	0.001	152.984	6.53663e-06	-17.223	0.0007	0.284732	no
ENSRNOG00000033887	Acot4	acyl-CoA thioesterase 3 [Source:RefSeq peptide;Acc:NP_001101511]	6:108075507-108095180	MFE	NC	1.8274	4.16011	0.439267	-1.18683	0.01	0.995784	no
ENSRNOG00000040201	Atp6ap1l	predicted gene, EG435376 precursor [Source:RefSeq peptide;Acc:NP_001178772]	2:21004623-21032000	MFE	NC	4.85012	15.094	0.321328	-1.63788	0.00035	0.16178	no
ENSRNOG00000037206	Ccdc77	coiled-coil domain-containing protein 77 [Source:RefSeq peptide;Acc:NP_001178681]	4:156705370-156726949	MFE	NC	2.08198	5.20641	0.399888	-1.32233	0.00235	0.612747	no
ENSRNOG00000011406	Ccl4	C-C motif chemokine 4 precursor [Source:RefSeq peptide;Acc:NP_446310]	10:71759642-71761115	MFE	NC	0.001	7.11594	0.00014053	-12.7968	0.0059	0.967695	no
ENSRNOG00000022141	CTSL2_RAT	CTD small phosphatase-like protein 2 [Source:RefSeq peptide;Acc:NP_001014070]	3:108742712-108796434	MFE	NC	4.82349	1.83728	2.62534	1.39251	0.0022	0.588732	no
ENSRNOG00000019557	D3ZU92_RAT	ankyrin repeat and SOCS box protein 18 [Source:RefSeq peptide;Acc:NP_001101701]	9:89056519-89122413	MFE	NC	1.06248	3.57248	0.297407	-1.74949	0.0069	0.988335	no
ENSRNOG00000043164	D3ZVW0_RAT	Uncharacterized protein [Source:UniProtKB/TrEMBL;Acc:D3ZVW0]	4:68864192-68864652	MFE	NC	0.001	2.78935	0.000358506	-11.4457	0.0059	0.967695	no
ENSRNOG00000038908	D3ZXA0_RAT	PHD finger protein 11 [Source:RefSeq peptide;Acc:NP_001019443]	15:38372728-38391822	MFE	NC	4.49873	1.08028	4.16441	2.05811	0.0029	0.652142	no
ENSRNOG00000014541	Ddx60	-	16:30957121-31080979	MFE	NC	1.21699	0.446238	2.72722	1.44743	0.0096	0.995784	no
ENSRNOG00000016102	Ebf3	transcription factor COE3 [Source:RefSeq peptide;Acc:NP_001101976]	1:196927456-197045432	MFE	NC	3.18706	1.58142	2.01532	1.01101	0.0047	0.896721	no
ENSRNOG00000019310	Eid2	Protein Eid2 [Source:UniProtKB/TrEMBL;Acc:D4ACB5]	1:83349863-83350571	MFE	NC	0.001	1.73844	0.000575228	-10.7636	0.0004	0.176852	no
ENSRNOG00000004508	F1M335_RAT	peroxidasin homolog precursor [Source:RefSeq peptide;Acc:NP_001258190]	6:47878703-47912087	MFE	NC	2.43961	1.012	2.41068	1.26944	0.00275	0.647118	no
ENSRNOG00000042545	F1M3M6_RAT	-	3:89936818-89936929	MFE	NC	86.581	0.001	86581	16.4018	0.00485	0.896721	no
ENSRNOG00000039652	F1M9K4_RAT	-	13:46217327-46217396	MFE	NC	0.001	138.408	7.22502e-06	-17.0786	0.00865	0.988335	no
ENSRNOG00000008439	Gprc5d	G-protein coupled receptor family C group 5 member D [Source:RefSeq peptide;Acc:NP_001102724]	4:172027522-172039757	MFE	NC	4.94858	1.36326	3.62996	1.85995	0.0039	0.809369	no
ENSRNOG00000021029	Hamp	Hepcidin [Source:UniProtKB/Swiss-Prot;Acc:Q99MH3]	1:85978119-85980059	MFE	NC	82.1841	38.2389	2.14923	1.10382	0.00265	0.641615	no
ENSRNOG00000033526	Hspa1a	-	20:3955606-3958062	MFE	NC	3.30163	1.484	2.22482	1.15369	0.00675	0.988335	no
ENSRNOG00000042990	Ifi203	-	13:89724134-89725619	MFE	NC	1.94464	0.001	1944.64	10.9253	0.00485	0.896721	no
ENSRNOG00000017414	Irf7	interferon regulatory factor 7 [Source:RefSeq peptide;Acc:NP_001028863]	1:201456691-201459756	MFE	NC	11.8022	4.81579	2.45073	1.29321	0.0001	0.0598176	no
ENSRNOG00000006110	Jph1	junctophilin-1 [Source:RefSeq peptide;Acc:NP_001100100]	5:1110288-1207092	MFE	NC	1.18037	2.72518	0.433135	-1.20711	0.006	0.968476	no
ENSRNOG00000037479	LOC100359929	-	X:140438094-140438277	MFE	NC	0.001	12.7986	7.81335e-05	-13.6437	0.0059	0.967695	no
ENSRNOG00000033517	LOC100360791	-	1:19563361-19563954	MFE	NC	154.526	1.53515	100.659	6.65333	0.00085	0.320135	no
ENSRNOG00000034206	LOC100362099	small nuclear ribonucleoprotein E [Source:MGI Symbol;Acc:MGI:98346]	1:135527817-135567038	MFE	NC	0.001	0.864879	0.00115623	-9.75635	0.0008	0.312892	no
ENSRNOG00000032825	LOC100365668	-	10:38109857-38110205	MFE	NC	53.4384	114.869	0.465212	-1.10404	0.00105	0.365448	no
ENSRNOG00000013097	LOC691485	RIKEN cDNA A530016L24 gene [Source:MGI Symbol;Acc:MGI:2443020]	6:137320620-137337633	MFE	NC	5.70493	15.8355	0.360262	-1.47288	0.00465	0.896721	no
ENSRNOG00000023130	Lyplal1	lysophospholipase-like protein 1 [Source:RefSeq peptide;Acc:NP_001099456]	13:102143173-102171752	MFE	NC	8.9558	3.99524	2.24162	1.16454	0.0058	0.967695	no
ENSRNOG00000031233	Mapk12	Mitogen-activated protein kinase 12 [Source:UniProtKB/Swiss-Prot;Acc:Q63538]	7:127430615-127441308	MFE	NC	2.16915	5.57966	0.38876	-1.36305	0.0025	0.620061	no
ENSRNOG00000021084	Mpeg1	macrophage-expressed gene 1 protein precursor [Source:RefSeq peptide;Acc:NP_072139]	1:215387911-215390172	MFE	NC	2.74629	1.06648	2.5751	1.36463	0.0079	0.988335	no
ENSRNOG00000001959	Mx1	interferon-induced GTP-binding protein Mx1 [Source:RefSeq peptide;Acc:NP_775119]	11:37438473-37462363	MFE	NC	2.79292	1.29745	2.15262	1.1061	0.00745	0.988335	no
ENSRNOG00000016983	Myh7	myosin-7 [Source:RefSeq peptide;Acc:NP_058936]	15:33070866-33095036	MFE	NC	138.067	55.9127	2.46933	1.30412	0.00015	0.0802816	no
ENSRNOG00000008061	Nuak1	NUAK family SNF1-like kinase 1 [Source:RefSeq peptide;Acc:NP_001100244]	7:21461412-21529068	MFE	NC	2.02868	5.55784	0.365012	-1.45398	0.00015	0.0802816	no
ENSRNOG00000001300	P2rx4	P2X purinoceptor 4 [Source:UniProtKB/Swiss-Prot;Acc:P51577]	12:34943902-34961492	MFE	NC	4.39639	1.73165	2.53884	1.34417	0.00295	0.652142	no
ENSRNOG00000011580	Phf11	PHD finger protein 11D [Source:MGI Symbol;Acc:MGI:1277133]	15:38444406-38477945	MFE	NC	5.104	1.88135	2.71295	1.43986	0.0098	0.995784	no
ENSRNOG00000013744	RGD1306959	proline-rich protein BCA3 [Source:RefSeq peptide;Acc:NP_001101967]	1:167324918-167344180	MFE	NC	7.37986	2.8772	2.56495	1.35893	0.00115	0.365448	no
ENSRNOG00000005447	RGD1311564	uncharacterized protein LOC360590 [Source:RefSeq peptide;Acc:NP_001101756]	10:75209772-75263943	MFE	NC	4.85406	2.21828	2.18821	1.12975	0.0055	0.967695	no
ENSRNOG00000043412	RGD1561102	uncharacterized protein LOC299713 [Source:RefSeq peptide;Acc:NP_001100247]	7:25402761-25403160	MFE	NC	1.69582	0.001	1695.82	10.7278	0.0097	0.995784	no
ENSRNOG00000011503	RGD1565350	Protein RGD1565350 [Source:UniProtKB/TrEMBL;Acc:D3ZN31]	5:61983642-62090157	MFE	NC	3.0388	7.86905	0.386171	-1.37269	0.0028	0.647118	no
ENSRNOG00000000633	Rhobtb1	rho-related BTB domain-containing protein 1 [Source:RefSeq peptide;Acc:NP_001101092]	20:20089810-20166069	MFE	NC	5.73709	12.1284	0.473029	-1.08	0.0002	0.10169	no
ENSRNOG00000035474	rno-mir-145	rno-mir-145 [Source:miRBase;Acc:MI0000918]	18:57623746-57623834	MFE	NC	0.001	60.1782	1.66173e-05	-15.877	0.00865	0.988335	no
ENSRNOG00000035576	rno-mir-27b	rno-mir-27b [Source:miRBase;Acc:MI0000859]	17:7351448-7351545	MFE	NC	0.001	37.5826	2.66081e-05	-15.1978	0.00865	0.988335	no
ENSRNOG00000035637	rno-mir-29b-2	rno-mir-29b-2 [Source:miRBase;Acc:MI0000862]	13:110967519-110967600	MFE	NC	0.001	68.3118	1.46388e-05	-16.0598	0.00865	0.988335	no
ENSRNOG00000035533	rno-mir-450a	-	X:139994946-139995037	MFE	NC	0.001	48.3213	2.06948e-05	-15.5604	0.00865	0.988335	no
ENSRNOG00000011483	S100a9	Protein S100-A9 [Source:UniProtKB/Swiss-Prot;Acc:P50116]	2:182985465-182988147	MFE	NC	28.3977	11.6086	2.44626	1.29058	0.00195	0.535934	no
ENSRNOG00000018920	Slc25a17	peroxisomal membrane protein PMP34 [Source:RefSeq peptide;Acc:NP_001119741]	7:119645402-119690130	MFE	NC	5.72496	2.54426	2.25015	1.17002	0.00575	0.967695	no
ENSRNOG00000012508	Slc39a8	Zinc transporter ZIP8 [Source:UniProtKB/Swiss-Prot;Acc:Q5FVQ0]	2:233340396-233403457	MFE	NC	2.0343	0.706683	2.87866	1.5254	0.0036	0.762675	no
ENSRNOG00000020951	Slc4a1	Band 3 anion transport protein [Source:UniProtKB/Swiss-Prot;Acc:P23562]	10:91454826-91471072	MFE	NC	0.57107	1.84714	0.309164	-1.69355	0.00125	0.385189	no
ENSRNOG00000035383	SNORD45	-	2:251857912-251857992	MFE	NC	0.001	61.872	1.61624e-05	-15.917	0.00865	0.988335	no
ENSRNOG00000032978	Tes	Testin [Source:UniProtKB/Swiss-Prot;Acc:Q2LAP6]	4:42680721-42719244	MFE	NC	3.76412	1.64177	2.29272	1.19706	0.00705	0.988335	no
ENSRNOG00000016559	Tm2d2	TM2 domain-containing protein 2 [Source:UniProtKB/Swiss-Prot;Acc:Q566R2]	16:71440489-71446012	MFE	NC	22.062	8.31579	2.65303	1.40764	0.00025	0.12106	no
ENSRNOG00000002434	Tmem100	Transmembrane protein 100 [Source:UniProtKB/Swiss-Prot;Acc:Q569C0]	10:78446216-78452069	MFE	NC	11.5291	4.23319	2.7235	1.44546	0.00055	0.23304	no
ENSRNOG00000003367	Tmem220	Protein Tmem220; Similar to RIKEN cDNA A730055C05 gene (Predicted), isoform CRA_a [Source:UniProtKB/TrEMBL;Acc:D4A2I6]	10:53726471-53735025	MFE	NC	1.5408	0.001	1540.8	10.5895	0.00115	0.365448	no
ENSRNOG00000008215	Trim47	tripartite motif-containing protein 47 [Source:RefSeq peptide;Acc:NP_001103055]	10:106211264-106215736	MFE	NC	2.63342	5.66417	0.464926	-1.10493	0.0074	0.988335	no
ENSRNOG00000005345	Vsnl1	Visinin-like protein 1 [Source:UniProtKB/Swiss-Prot;Acc:P62762]	6:34770053-34895220	MFE	NC	0.365816	1.88846	0.193711	-2.36802	0.00635	0.988335	no
ENSRNOG00000001089	Zdhhc4	probable palmitoyltransferase ZDHHC4 [Source:RefSeq peptide;Acc:NP_001013141]	12:11594930-11605772	MFE	NC	4.27831	12.5773	0.340161	-1.55571	0.0014	0.418724	no
